# Supplementary material for: Identification of Androgen Receptor Metabolic Correlome Reveals the Repression of Ceramide Kinase by Androgens
Source: Cancers (Basel). 2021 Aug 26;13(17):4307. doi: 10.3390/cancers13174307 (PMC8431577; doi:10.3390/cancers13174307)
Supplement: Supplementary file 1 [file cancers-13-04307-s001.zip]

Archive with 4 entries (4 files):
- Camacho Supplementary Table 1.xlsx
- Camacho Supplementary Table 2.xlsx
- Camacho Supplementary Table 3.xlsx
- Supplementary material with figure and table legends_Edited after Proofreading-new.pdf
