# Supplementary material for: Identification of Androgen Receptor Metabolic Correlome Reveals the Repression of Ceramide Kinase by Androgens
Source: Cancers (Basel). 2021 Aug 26;13(17):4307. doi: 10.3390/cancers13174307 (PMC8431577; doi:10.3390/cancers13174307)
Supplement: Supplementary file 1 [file cancers-13-04307-s001.zip › Camacho Supplementary Table 1.xlsx]

## Sheet: Sheet1
Supplementary Table 1: Androgen receptor signature genes. From Jin et al (Table 2) genes commonly regulated in 6 studies. Classified up or down based on Cancertool and Massie et al.
UP genes	DOWN genes	Excluded genes
ABCC4	BARD1	CTBP1
ABHD2	BCHE	IDI1
ALDH1A3	CDK8	SGK
APPBP2	DDC
DBI	FN1
DHCR24	GATA2
DNAJB9	MMP16
ELL2	PIK3R3
FKBP5
HERC3
IQGAP2
KLK2
KLK3
KRT8
LIFR
MERTK
NDRG1
ODC1
PTPRM
SEC24D
SORD
TMPRSS2
TPD52
