# Supplementary material for: Identification of Androgen Receptor Metabolic Correlome Reveals the Repression of Ceramide Kinase by Androgens
Source: Cancers (Basel). 2021 Aug 26;13(17):4307. doi: 10.3390/cancers13174307 (PMC8431577; doi:10.3390/cancers13174307)
Supplement: Supplementary file 1 [file cancers-13-04307-s001.zip › Camacho Supplementary Table 2.xlsx]

## Sheet: Sheet1
Supplementary Table 2: Androgen Receptor metabolic correlome
Gen.B	Fraser.Correl.	Fraser.Correl..p.value	Fraser.type	Glinsky.Correl.	Glinsky.Correl..p.value	Glinsky.type	Grasso.Correl.	Grasso.Correl..p.value	Grasso.type	Lapointe.Correl.	Lapointe.Correl..p.value	Lapointe.type	Taylor.Correl.	Taylor.Correl..p.value	Taylor.type	TCGA.Correl.	TCGA.Correl..p.value	TCGA.type	Tomlins.Correl.	Tomlins.Correl..p.value	Tomlins.type	Varambally.Correl.	Varambally.Correl..p.value	Varambally.type	AppearAt	NumDirect	NumInverse	Coherence	Sumatory	avgSignifCorr	avgGeneralCorr	percCorr
GPT2	0.645842	9.01833e-10	D	NA	NA	NA	0.746018	7.67412e-10	D	0.651425	0.0217423	D	0.533397	5.40299e-11	D	0.519603	1.40673e-35	D	NA	NA	NA	0.907231	0.0047866	D	6	6	0	Direct correlation	6	0.667253	0.667253	100
SLC45A3	NA	NA	NA	NA	NA	NA	0.531307	8.56706e-05	D	NA	NA	NA	0.681801	3.12584e-19	D	0.5835	1.69254e-46	D	NA	NA	NA	0.797223	0.0317771	D	4	4	0	Direct correlation	4	0.648458	0.648458	100
PPAPDC2	0.677009	6.61906e-11	D	NA	NA	NA	0.558327	3.06361e-05	D	NA	NA	NA	0.681184	3.4621e-19	D	0.591198	5.55727e-48	D	NA	NA	NA	0.698859	0.0806238	NA	5	4	0	Direct correlation	4	0.626929	0.641315	80
CYB561	0.549898	5.63741e-07	D	0.51702	1.06966e-06	D	0.647543	4.93675e-07	D	0.523606	0.0662903	NA	0.68385	2.22226e-19	D	0.577215	2.57537e-45	D	NA	NA	NA	0.843324	0.0171198	D	7	6	0	Direct correlation	6	0.636475	0.620351	85.7143
DCXR	0.574247	1.33441e-07	D	0.49618	3.31626e-06	D	0.54636	4.88397e-05	D	NA	NA	NA	0.73622	1.26073e-23	D	0.63019	3.78474e-56	D	NA	NA	NA	0.59089	0.162397	NA	6	5	0	Direct correlation	5	0.596639	0.595681	83.3333
MBOAT2	0.702234	6.26141e-12	D	0.414552	0.000145697	D	0.498154	0.000270081	D	0.464462	0.109822	NA	0.632016	5.71382e-16	D	0.512228	1.83865e-34	D	0.671699	4.82112e-05	D	0.820896	0.023617	D	8	7	0	Direct correlation	7	0.607397	0.58953	87.5
NANS	0.565718	2.23989e-07	D	0.471075	1.17835e-05	D	0.374411	0.00803996	D	0.560614	0.0579487	NA	0.702175	9.25365e-21	D	0.685746	5.03694e-70	D	NA	NA	NA	0.644674	0.118011	NA	7	5	0	Direct correlation	5	0.559825	0.572059	71.4286
ALDH1A3	NA	NA	NA	0.492592	3.99968e-06	D	0.467037	0.000716894	D	0.410513	0.163521	NA	0.67681	7.09106e-19	D	0.541175	5.26501e-39	D	0.61864	0.000207615	D	0.74456	0.0548913	NA	7	5	0	Direct correlation	5	0.559251	0.564475	71.4286
GALNT7	0.616606	8.07669e-09	D	0.401627	0.000243903	D	0.617612	2.27447e-06	D	NA	NA	NA	0.424956	4.21152e-07	D	0.35338	5.26128e-16	D	NA	NA	NA	0.960083	0.000598422	D	6	6	0	Direct correlation	6	0.562377	0.562377	100
GNPNAT1	0.589131	5.2136e-08	D	NA	NA	NA	0.676152	9.72605e-08	D	0.112693	0.713955	NA	0.57984	3.95359e-13	D	0.601884	4.15125e-50	D	NA	NA	NA	0.78408	0.0368987	D	6	5	0	Direct correlation	5	0.646217	0.557297	83.3333
NMRAL1	0.514952	3.69071e-06	D	NA	NA	NA	0.545135	5.11754e-05	D	NA	NA	NA	0.518516	2.24139e-10	D	0.521943	6.14272e-36	D	0.593457	0.000433192	D	0.632965	0.127062	NA	6	5	0	Direct correlation	5	0.538801	0.554495	83.3333
ACLY	0.604791	1.8404e-08	D	0.549577	1.55932e-07	D	0.693342	3.35277e-08	D	0.467532	0.107183	NA	0.600448	3.44091e-14	D	0.364192	5.68898e-17	D	0.343129	0.0545257	NA	0.806145	0.0285423	D	8	6	0	Direct correlation	6	0.603083	0.553645	75
GLUD1	0.63246	2.53122e-09	D	0.452669	2.80749e-05	D	0.405929	0.00380513	D	0.146312	0.650017	NA	0.620528	2.67811e-15	D	0.44174	4.65004e-25	D	0.80802	0.00468033	D	0.875849	0.00974581	D	8	7	0	Direct correlation	7	0.605313	0.547938	87.5
SORD	0.672198	1.0111e-10	D	0.548794	1.63723e-07	D	0.544801	5.18312e-05	D	NA	NA	NA	0.727404	7.65701e-23	D	0.42265	7.22399e-23	D	0.573813	0.000595532	D	0.329298	0.470776	NA	7	6	0	Direct correlation	6	0.58161	0.545565	85.7143
GNE	0.594531	3.66354e-08	D	0.557701	9.33549e-08	D	0.354665	0.0124041	D	0.382208	0.197457	NA	0.543095	2.05802e-11	D	0.43298	4.90081e-24	D	0.55588	0.00588518	D	0.926176	0.00273242	D	8	7	0	Direct correlation	7	0.566433	0.543405	87.5
DHTKD1	0.554903	4.23144e-07	D	0.335268	0.00252468	D	0.696713	2.69739e-08	D	0.217137	0.476102	NA	0.667727	3.02479e-18	D	0.37381	7.31829e-18	D	0.655989	4.5796e-05	D	0.833385	0.0198531	D	8	7	0	Direct correlation	7	0.588256	0.541866	87.5
TRPM4	0.529785	1.70561e-06	D	0.379788	0.000556175	D	0.542715	5.6096e-05	D	0.497508	0.0836437	NA	0.594746	6.88088e-14	D	0.663611	3.8719e-64	D	NA	NA	NA	0.578257	0.173851	NA	7	5	0	Direct correlation	5	0.542129	0.540916	71.4286
PPAPDC1B	0.6153	8.86124e-09	D	NA	NA	NA	0.426695	0.00223271	D	0.517734	0.0699514	NA	0.675714	8.47117e-19	D	0.455727	9.36293e-27	D	0.228208	0.333188	NA	0.822428	0.0231353	D	7	5	0	Direct correlation	5	0.599173	0.534544	71.4286
CHDH	0.48857	1.33611e-05	D	NA	NA	NA	0.635865	9.13535e-07	D	0.211209	0.488515	NA	0.498954	1.31435e-09	D	0.507901	8.06897e-34	D	NA	NA	NA	0.818709	0.0243139	D	6	5	0	Direct correlation	5	0.59	0.526868	83.3333
SLC35F2	0.602611	2.13458e-08	D	0.417628	0.000128484	D	0.659135	2.60997e-07	D	NA	NA	NA	0.563852	2.34315e-12	D	0.428661	1.52682e-23	D	NA	NA	NA	0.460066	0.29893	NA	6	5	0	Direct correlation	5	0.534377	0.521992	83.3333
GNMT	0.562907	2.64836e-07	D	0.402242	0.000238105	D	0.604303	4.26888e-06	D	NA	NA	NA	0.445008	1.007e-07	D	0.595536	7.78509e-49	D	NA	NA	NA	0.520007	0.231554	NA	6	5	0	Direct correlation	5	0.521999	0.521667	83.3333
ABCC4	0.638655	1.57955e-09	D	0.536894	3.38227e-07	D	0.738243	1.41727e-09	D	-0.33311	0.266063	NA	0.662664	6.6416e-18	D	0.52357	3.43879e-36	D	0.647151	6.257e-05	D	0.747725	0.0533058	NA	8	6	0	Direct correlation	6	0.62453	0.520224	75
GABRG3	0.601842	2.24876e-08	D	0.453413	2.71323e-05	D	0.434921	0.00179078	D	NA	NA	NA	0.476742	8.59402e-09	D	0.391548	1.38652e-19	D	NA	NA	NA	0.748311	0.0530145	NA	6	5	0	Direct correlation	5	0.471693	0.517796	83.3333
SOAT1	0.552239	4.93255e-07	D	0.393296	0.000336282	D	0.536621	7.04689e-05	D	0.69063	0.00896281	D	0.458136	3.74968e-08	D	0.20512	4.20248e-06	D	0.620381	0.000196861	D	0.628741	0.130412	NA	8	7	0	Direct correlation	7	0.493775	0.510645	87.5
ADI1	0.419034	0.000248765	D	0.237684	0.0349243	D	0.535582	7.3232e-05	D	0.440984	0.131464	NA	0.655426	1.99243e-17	D	0.621341	3.41035e-54	D	0.469429	0.00771651	D	0.698894	0.0806022	NA	8	6	0	Direct correlation	6	0.489749	0.509797	75
ABHD2	0.555695	4.04195e-07	D	0.447299	3.58329e-05	D	0.595271	0.00169465	D	NA	NA	NA	0.511579	4.25106e-10	D	0.400948	1.53383e-20	D	0.670454	3.67879e-05	D	0.369744	0.414315	NA	7	6	0	Direct correlation	6	0.530208	0.507284	85.7143
GLB1L2	0.588026	5.5993e-08	D	0.337485	0.0023533	D	0.512239	0.000168225	D	NA	NA	NA	0.621324	2.4111e-15	D	0.51223	1.83769e-34	D	NA	NA	NA	0.461821	0.296847	NA	6	5	0	Direct correlation	5	0.514261	0.505521	83.3333
DDAH1	0.466423	3.63492e-05	D	0.250768	0.0258073	D	0.652171	3.84002e-07	D	0.308304	0.305436	NA	0.609072	1.17499e-14	D	0.453357	1.8377e-26	D	0.526695	0.0023348	D	0.751121	0.0516324	NA	8	6	0	Direct correlation	6	0.493081	0.502239	75
ACACA	0.698013	9.44823e-12	D	0.475329	9.57206e-06	D	0.506113	0.000207206	D	0.15433	0.614676	NA	0.665559	4.24422e-18	D	0.322301	1.98738e-13	D	0.350792	0.0620746	NA	0.816854	0.0249143	D	8	6	0	Direct correlation	6	0.580695	0.498661	75
ENTPD6	0.445548	8.78267e-05	D	0.370551	0.000775074	D	0.573807	1.63075e-05	D	0.237606	0.434406	NA	0.605076	1.94098e-14	D	0.65949	4.25428e-63	D	0.180966	0.321597	NA	0.902996	0.00533916	D	8	6	0	Direct correlation	6	0.592911	0.497005	75
GSTZ1	0.482035	1.80818e-05	D	0.442149	4.51099e-05	D	0.527172	9.95093e-05	D	0.388342	0.189758	NA	0.667162	3.30472e-18	D	0.626528	2.48105e-55	D	0.434714	0.0145324	D	0.37918	0.401544	NA	8	6	0	Direct correlation	6	0.52996	0.49341	75
SMS	0.675963	7.26231e-11	D	0.317368	0.00437271	D	0.544212	5.30048e-05	D	0.26884	0.374453	NA	0.585318	2.10078e-13	D	0.545132	1.16295e-39	D	NA	NA	NA	0.480965	0.274556	NA	7	5	0	Direct correlation	5	0.533599	0.488257	71.4286
ACOX3	0.593157	4.01013e-08	D	0.141839	0.212429	NA	0.418404	0.00277343	D	NA	NA	NA	0.489404	2.99541e-09	D	0.444623	2.10974e-25	D	0.46402	0.00746967	D	0.833806	0.0197329	D	7	6	0	Direct correlation	6	0.540569	0.483608	85.7143
SLC1A5	0.544845	7.49579e-07	D	0.346909	0.00173547	D	0.658848	2.65239e-07	D	0.204238	0.503303	NA	0.487722	3.45436e-09	D	0.481137	4.81297e-30	D	NA	NA	NA	0.65111	0.113181	NA	7	5	0	Direct correlation	5	0.503892	0.482115	71.4286
TRPM8	0.679301	5.39382e-11	D	0.114794	0.313751	NA	0.312159	0.0289922	D	NA	NA	NA	0.490009	2.84533e-09	D	0.392684	1.06648e-19	D	NA	NA	NA	0.896112	0.00631334	D	6	5	0	Direct correlation	5	0.554053	0.480843	83.3333
SLC26A5	0.538032	1.09268e-06	D	NA	NA	NA	NA	NA	NA	0.393857	0.205232	NA	0.62923	8.35919e-16	D	0.356903	2.57236e-16	D	NA	NA	NA	NA	NA	NA	4	3	0	Direct correlation	3	0.508055	0.479506	75
FASN	0.487496	1.40483e-05	D	0.458416	2.15229e-05	D	0.61043	3.20611e-06	D	0.155908	0.611017	NA	0.47974	6.72221e-09	D	0.38918	2.38763e-19	D	0.578575	0.000522795	D	0.669338	0.100071	NA	8	6	0	Direct correlation	6	0.500639	0.478635	75
ALG8	0.525381	2.15312e-06	D	0.374321	0.000677689	D	0.531007	8.66123e-05	D	0.365172	0.219856	NA	0.504377	8.13957e-10	D	0.455723	9.3725e-27	D	0.504688	0.00378669	D	0.565617	0.185695	NA	8	6	0	Direct correlation	6	0.482583	0.478286	75
PYCR1	0.465902	3.71849e-05	D	0.353595	0.00139023	D	0.669649	1.42901e-07	D	NA	NA	NA	0.470759	1.39356e-08	D	0.544171	1.68139e-39	D	NA	NA	NA	0.358476	0.429768	NA	6	5	0	Direct correlation	5	0.500815	0.477092	83.3333
ADPGK	0.532036	1.51216e-06	D	0.138372	0.223933	NA	0.400562	0.0043441	D	NA	NA	NA	0.501819	1.02147e-09	D	0.494387	7.15931e-32	D	NA	NA	NA	0.788463	0.0351433	D	6	5	0	Direct correlation	5	0.543453	0.47594	83.3333
COX16	NA	NA	NA	NA	NA	NA	0.180629	0.214234	NA	NA	NA	NA	0.454978	4.77374e-08	D	0.384834	6.40137e-19	D	NA	NA	NA	0.877137	0.00950178	D	4	3	0	Direct correlation	3	0.572316	0.474395	75
SLC27A4	0.54068	9.44744e-07	D	NA	NA	NA	0.437917	0.00165029	D	0.212072	0.556399	NA	0.331797	0.00010819	D	0.561452	1.84529e-42	D	NA	NA	NA	0.750893	0.0517439	NA	6	4	0	Direct correlation	4	0.467961	0.472468	66.6667
SLC1A4	0.597817	2.94631e-08	D	0.363878	0.000979153	D	0.513802	0.000159406	D	0.246681	0.416519	NA	0.481494	5.81556e-09	D	0.432358	5.77782e-24	D	0.288543	0.245558	NA	0.830839	0.0205907	D	8	6	0	Direct correlation	6	0.536698	0.469427	75
SLC43A1	0.588273	5.51074e-08	D	0.292491	0.00890306	D	0.536182	7.16233e-05	D	0.260772	0.389502	NA	0.501678	1.03427e-09	D	0.520904	8.88222e-36	D	0.652782	9.23379e-05	D	0.388962	0.388474	NA	8	6	0	Direct correlation	6	0.515385	0.467755	75
SLC2A12	0.514897	3.7011e-06	D	NA	NA	NA	0.44833	0.00123514	D	0.137656	0.653821	NA	0.606019	1.72519e-14	D	0.391423	1.42704e-19	D	0.708537	0.000324555	D	0.426126	0.340437	NA	7	5	0	Direct correlation	5	0.533841	0.461855	71.4286
DHCR24	0.522501	2.50306e-06	D	0.343176	0.00196014	D	0.615905	2.46978e-06	D	-0.00490139	0.987321	NA	0.516578	2.68429e-10	D	0.448875	6.48741e-26	D	0.690441	1.2244e-05	D	0.548836	0.202005	NA	8	6	0	Direct correlation	6	0.522913	0.460176	75
CBS	0.480083	1.97678e-05	D	0.272918	0.0149547	D	0.678062	8.67082e-08	D	-0.147218	0.631265	NA	0.553569	7.00503e-12	D	0.449373	5.6433e-26	D	0.43632	0.0125413	D	0.951988	0.000945301	D	8	7	0	Direct correlation	7	0.546045	0.459387	87.5
GLB1L3	0.549816	5.66359e-07	D	NA	NA	NA	0.375721	0.00780475	D	NA	NA	NA	0.455815	4.47889e-08	D	0.376153	4.39412e-18	D	NA	NA	NA	0.535542	0.215393	NA	5	4	0	Direct correlation	4	0.439376	0.45861	80
SLC25A39	0.398589	0.000524655	D	NA	NA	NA	0.314236	0.0278851	D	NA	NA	NA	0.355669	3.05998e-05	D	0.418883	1.88356e-22	D	NA	NA	NA	0.801209	0.0303077	D	5	5	0	Direct correlation	5	0.457717	0.457717	100
CTBS	0.511903	4.3062e-06	D	0.342851	0.00198091	D	0.475098	0.000561637	D	0.537523	0.0581563	NA	0.433583	2.30134e-07	D	0.356816	2.61858e-16	D	0.533124	0.0187519	D	0.411308	0.359275	NA	8	6	0	Direct correlation	6	0.442229	0.450276	75
MMAB	0.41752	0.000263331	D	NA	NA	NA	0.557694	3.14151e-05	D	0.0312349	0.919317	NA	0.545843	1.55675e-11	D	0.51037	3.47933e-34	D	NA	NA	NA	0.627713	0.131234	NA	6	4	0	Direct correlation	4	0.507857	0.448396	66.6667
SLC35B1	0.386373	0.000801427	D	0.259852	0.0207403	D	0.298061	0.0375158	D	0.4664	0.108151	NA	0.512828	3.79238e-10	D	0.49496	5.94282e-32	D	0.329458	0.0703154	NA	0.808675	0.02766	D	8	6	0	Direct correlation	6	0.460125	0.444576	75
GMPPA	0.524151	2.29659e-06	D	0.226321	0.0448962	D	0.0490534	0.737843	NA	NA	NA	NA	0.488201	3.31703e-09	D	0.500616	9.28641e-33	D	NA	NA	NA	0.878956	0.00916338	D	6	5	0	Direct correlation	5	0.523649	0.44455	83.3333
ABAT	0.568591	1.88434e-07	D	0.382829	0.000497544	D	0.667556	1.61411e-07	D	0.0327801	0.915338	NA	0.632993	4.99506e-16	D	0.406585	3.95925e-21	D	NA	NA	NA	0.419982	0.348195	NA	7	5	0	Direct correlation	5	0.531711	0.444474	71.4286
PMM2	0.424234	0.000204186	D	0.445582	3.8708e-05	D	0.317361	0.0262857	D	0.438401	0.134004	NA	0.324468	0.000156238	D	0.439156	9.38142e-25	D	0.372748	0.209712	NA	0.779142	0.0389329	D	8	6	0	Direct correlation	6	0.454991	0.442637	75
GSS	0.351259	0.00248302	D	0.249221	0.0267672	D	0.485879	0.000401388	D	0.314389	0.295489	NA	0.438034	1.67378e-07	D	0.488776	4.35046e-31	D	0.352203	0.0480469	D	0.859227	0.0132186	D	8	7	0	Direct correlation	7	0.460657	0.442373	87.5
PIGH	0.535339	1.26532e-06	D	0.229233	0.0421394	D	0.255044	0.0769606	NA	NA	NA	NA	0.671346	1.70745e-18	D	0.527671	7.85985e-37	D	NA	NA	NA	0.431036	0.334288	NA	6	4	0	Direct correlation	4	0.490897	0.441612	66.6667
SCD	0.20985	0.076856	NA	0.302868	0.00666606	D	0.496929	0.000281165	D	0.34918	0.242241	NA	0.572832	8.72651e-13	D	0.282312	1.59786e-10	D	NA	NA	NA	0.870764	0.0107439	D	7	5	0	Direct correlation	5	0.505141	0.440676	71.4286
SFXN2	0.505456	5.9373e-06	D	NA	NA	NA	0.519404	0.000131162	D	0.147461	0.630696	NA	0.510526	4.6791e-10	D	0.452416	2.39866e-26	D	0.17186	0.346946	NA	0.774505	0.0408987	D	7	5	0	Direct correlation	5	0.552461	0.440233	71.4286
DHCR7	0.340427	0.0034335	D	0.189396	0.0945781	NA	0.494552	0.000303853	D	0.274368	0.364325	NA	0.521043	1.76889e-10	D	0.397124	3.78847e-20	D	NA	NA	NA	0.863835	0.0121949	D	7	5	0	Direct correlation	5	0.523396	0.440106	71.4286
ALOX15B	0.50605	5.76592e-06	D	0.29761	0.00772863	D	0.426471	0.00224603	D	0.0998726	0.757459	NA	0.538243	3.34819e-11	D	0.35103	8.43758e-16	D	NA	NA	NA	0.835157	0.0193491	D	7	6	0	Direct correlation	6	0.492427	0.436348	85.7143
RDH11	0.520902	2.71986e-06	D	0.0959239	0.40038	NA	0.388671	0.00578213	D	NA	NA	NA	0.743662	2.5975e-24	D	0.510882	2.91983e-34	D	NA	NA	NA	0.347545	0.444966	NA	6	4	0	Direct correlation	4	0.541029	0.434598	66.6667
GFPT1	0.501019	7.37855e-06	D	0.502388	2.38585e-06	D	0.457311	0.00095491	D	NA	NA	NA	0.461647	2.85884e-08	D	0.229082	2.56983e-07	D	0.297155	0.190828	NA	0.555237	0.195706	NA	7	5	0	Direct correlation	5	0.430289	0.42912	71.4286
ACAA1	0.427097	0.000182894	D	0.139769	0.219245	NA	0.360937	0.0108386	D	0.0784846	0.798832	NA	0.509264	5.24703e-10	D	0.523303	3.78316e-36	D	NA	NA	NA	0.953668	0.000865567	D	7	5	0	Direct correlation	5	0.554854	0.427503	71.4286
GCNT2	0.41435	0.000296392	D	0.315501	0.00462208	D	0.404467	0.00435393	D	0.456308	0.117044	NA	0.349545	4.27234e-05	D	0.361924	9.13544e-17	D	NA	NA	NA	0.665613	0.102681	NA	7	5	0	Direct correlation	5	0.369158	0.423958	71.4286
MCCC2	0.359287	0.0019385	D	0.272751	0.0150189	D	0.438583	0.00162044	D	0.0924988	0.763759	NA	0.567904	1.50602e-12	D	0.345664	2.44455e-15	D	0.534143	0.00163911	D	0.773504	0.0413304	D	8	7	0	Direct correlation	7	0.470262	0.423042	87.5
NUDT9	0.444556	9.14581e-05	D	0.286922	0.0103556	D	0.0889083	0.543521	NA	0.383487	0.195836	NA	0.481372	5.8749e-09	D	0.361515	9.94785e-17	D	NA	NA	NA	0.905406	0.00502045	D	7	5	0	Direct correlation	5	0.495954	0.421738	71.4286
AADAT	0.457826	5.26387e-05	D	NA	NA	NA	0.317141	0.0263959	D	0.208463	0.494316	NA	0.451646	6.14268e-08	D	0.299194	1.07491e-11	D	NA	NA	NA	0.795834	0.0322984	D	6	5	0	Direct correlation	5	0.464328	0.421684	83.3333
SLC39A7	0.428546	0.000172918	D	0.373243	0.000704315	D	0.336713	0.0179967	D	0.412856	0.160892	NA	0.533229	5.49234e-11	D	0.490958	2.16562e-31	D	0.369144	0.0532149	NA	NA	NA	NA	7	5	0	Direct correlation	5	0.432538	0.42067	71.4286
CANT1	0.461933	4.41592e-05	D	0.354893	0.00133094	D	0.656995	2.94188e-07	D	-0.314855	0.49158	NA	0.686983	1.3121e-19	D	0.534416	6.63258e-38	D	0.115649	0.528499	NA	0.869047	0.0110937	D	8	6	0	Direct correlation	6	0.594044	0.420632	75
STARD10	0.362441	0.00175579	D	NA	NA	NA	0.387419	0.00595535	D	0.421302	0.151646	NA	0.425773	3.98009e-07	D	0.392883	1.01842e-19	D	0.0915716	0.618169	NA	0.857516	0.013611	D	7	5	0	Direct correlation	5	0.485206	0.419844	71.4286
FMO5	0.394824	0.000598858	D	0.412263	0.000159862	D	0.358198	0.0114999	D	0.382084	0.197616	NA	0.370444	1.32902e-05	D	0.33933	8.35852e-15	D	0.450958	0.0160184	D	0.649163	0.114631	NA	8	6	0	Direct correlation	6	0.38767	0.419658	75
KCNH6	0.446154	8.5677e-05	D	0.259366	0.0209879	D	0.487932	0.000376033	D	NA	NA	NA	0.43771	1.71326e-07	D	0.382644	1.04631e-18	D	NA	NA	NA	0.49238	0.261636	NA	6	5	0	Direct correlation	5	0.402761	0.417698	83.3333
SLC35A4	0.271441	0.0210865	D	NA	NA	NA	0.395318	0.00493419	D	0.725532	0.00500015	D	0.232508	0.00753101	D	0.469156	1.85123e-28	D	NA	NA	NA	0.406487	0.365495	NA	6	5	0	Direct correlation	5	0.418791	0.41674	83.3333
PRDX4	0.538906	1.04159e-06	D	0.369031	0.000817818	D	0.422609	0.00248623	D	0.229013	0.451686	NA	0.565677	1.9217e-12	D	0.539299	1.06972e-38	D	0.399051	0.0236679	D	0.269059	0.559583	NA	8	6	0	Direct correlation	6	0.472429	0.416581	75
ACADL	0.587829	5.67104e-08	D	0.36799	0.000848313	D	0.485327	0.000408456	D	NA	NA	NA	0.605705	1.7944e-14	D	0.469624	1.60969e-28	D	0.503986	0.0120366	D	-0.105853	0.821303	NA	7	6	0	Direct correlation	6	0.50341	0.416373	85.7143
SPR	0.35276	0.00237188	D	0.0429338	0.707144	NA	0.546316	4.89216e-05	D	NA	NA	NA	0.47981	6.68334e-09	D	0.473167	5.54308e-29	D	NA	NA	NA	0.599743	0.154601	NA	6	4	0	Direct correlation	4	0.463013	0.415788	66.6667
EDEM3	0.604702	1.85159e-08	D	0.364297	0.000965018	D	0.548241	4.54399e-05	D	0.199153	0.514215	NA	0.45928	3.43373e-08	D	0.262861	2.88092e-09	D	NA	NA	NA	0.471614	0.285347	NA	7	5	0	Direct correlation	5	0.447876	0.415736	71.4286
SLC25A16	0.541622	8.96789e-07	D	0.293826	0.00858278	D	0.367374	0.00941165	D	0.478041	0.0984752	NA	0.372952	1.14887e-05	D	0.256215	7.3457e-09	D	NA	NA	NA	0.560664	0.19044	NA	7	5	0	Direct correlation	5	0.366398	0.410099	71.4286
PCBD1	0.376113	0.0011299	D	0.447901	3.48733e-05	D	0.589684	8.25535e-06	D	0.352253	0.237838	NA	0.633729	4.51325e-16	D	0.353388	5.25295e-16	D	0.486036	0.0047978	D	0.0331253	0.943796	NA	8	6	0	Direct correlation	6	0.481142	0.409029	75
SLC25A10	0.238157	0.0439522	D	0.313661	0.00487998	D	0.543307	5.4855e-05	D	NA	NA	NA	0.295117	0.000621774	D	0.440292	6.89493e-25	D	NA	NA	NA	0.622688	0.135289	NA	6	5	0	Direct correlation	5	0.366107	0.40887	83.3333
CHID1	0.450417	7.18572e-05	D	NA	NA	NA	0.290106	0.0431727	D	0.191492	0.530849	NA	0.379142	7.97763e-06	D	0.470136	1.38091e-28	D	0.251834	0.246373	NA	0.821779	0.0233385	D	7	5	0	Direct correlation	5	0.482316	0.407844	71.4286
TALDO1	0.240317	0.0420149	D	0.0277157	0.808422	NA	0.548468	4.50447e-05	D	0.344558	0.248957	NA	0.484156	4.66075e-09	D	0.428189	1.72671e-23	D	NA	NA	NA	0.767533	0.0439552	D	7	5	0	Direct correlation	5	0.493733	0.405848	71.4286
LYPLA1	0.53697	1.15791e-06	D	0.317612	0.00434103	D	0.376025	0.00775096	D	NA	NA	NA	0.482049	5.55413e-09	D	0.36746	2.85632e-17	D	NA	NA	NA	0.353111	0.437202	NA	6	5	0	Direct correlation	5	0.416023	0.405538	83.3333
IMPA2	0.47376	2.62912e-05	D	0.26202	0.0196649	D	0.577989	1.36773e-05	D	0.376826	0.204373	NA	0.404152	1.69084e-06	D	0.423069	6.48925e-23	D	NA	NA	NA	0.317189	0.488198	NA	7	5	0	Direct correlation	5	0.428198	0.405001	71.4286
FUCA1	0.312085	0.0076124	D	0.260007	0.0206614	D	0.406325	0.0037678	D	0.437814	0.134587	NA	0.436706	1.84142e-07	D	0.269591	1.08698e-09	D	0.336829	0.0594178	NA	0.760309	0.0472512	D	8	6	0	Direct correlation	6	0.407504	0.402458	75
DOLPP1	0.445377	8.84457e-05	D	0.254101	0.0238383	D	0.425989	0.00227482	D	0.251069	0.408007	NA	0.381486	6.93474e-06	D	0.454572	1.30145e-26	D	0.0936769	0.610082	NA	0.904259	0.00517069	D	8	6	0	Direct correlation	6	0.477631	0.401316	75
ACSM1	0.357006	0.00208112	D	0.2005	0.0764411	NA	0.509752	0.000183164	D	NA	NA	NA	0.431705	2.62874e-07	D	0.410631	1.47395e-21	D	NA	NA	NA	0.492074	0.261979	NA	6	4	0	Direct correlation	4	0.427273	0.400278	66.6667
SLC44A4	0.309082	0.00824729	D	0.45028	3.13099e-05	D	0.445721	0.00132929	D	0.206239	0.499037	NA	0.472526	1.20933e-08	D	0.482845	2.82648e-30	D	NA	NA	NA	0.423295	0.344003	NA	7	5	0	Direct correlation	5	0.432091	0.39857	71.4286
ACAD8	0.535092	1.28241e-06	D	0.366494	0.000893948	D	0.453212	0.00107483	D	0.319266	0.28765	NA	0.495781	1.73292e-09	D	0.468445	2.28879e-28	D	0.479825	0.00630328	D	0.0643361	0.891006	NA	8	6	0	Direct correlation	6	0.466475	0.397806	75
TXNRD2	0.458281	5.16281e-05	D	0.0643493	0.573151	NA	0.330374	0.0204257	D	NA	NA	NA	0.461775	2.83037e-08	D	0.507089	1.06267e-33	D	NA	NA	NA	0.533808	0.21717	NA	6	4	0	Direct correlation	4	0.43938	0.392613	66.6667
BLVRB	0.28291	0.0160411	D	0.275533	0.0139817	D	0.324319	0.0229983	D	NA	NA	NA	0.355414	3.10327e-05	D	0.39124	1.48832e-19	D	0.363308	0.0883829	NA	0.745874	0.0542301	NA	7	5	0	Direct correlation	5	0.325883	0.391228	71.4286
AQP11	0.431827	0.000152147	D	NA	NA	NA	0.417203	0.00286065	D	NA	NA	NA	0.600715	3.33014e-14	D	0.451311	3.27564e-26	D	NA	NA	NA	0.0460139	0.921967	NA	5	4	0	Direct correlation	4	0.475264	0.389414	80
ABHD14B	0.3196	0.00620765	D	NA	NA	NA	0.45904	0.000908024	D	0.158186	0.60575	NA	0.309559	0.000320804	D	0.358155	1.99056e-16	D	NA	NA	NA	0.722066	0.0668932	NA	6	4	0	Direct correlation	4	0.361588	0.387768	66.6667
COX17	0.171311	0.150194	NA	NA	NA	NA	0.285801	0.046514	D	0.338278	0.258257	NA	0.435445	2.01551e-07	D	0.293917	2.54754e-11	D	NA	NA	NA	0.799122	0.0310723	D	6	4	0	Direct correlation	4	0.453571	0.387312	66.6667
G6PC3	0.38941	0.000722394	D	0.164818	0.146631	NA	0.380722	0.00696077	D	NA	NA	NA	0.385479	5.44909e-06	D	0.407197	3.41246e-21	D	NA	NA	NA	0.5846	0.168052	NA	6	4	0	Direct correlation	4	0.390702	0.385371	66.6667
ALDH4A1	NA	NA	NA	0.222684	0.0485465	D	0.563096	2.53118e-05	D	NA	NA	NA	0.448626	7.70193e-08	D	0.32274	1.83595e-13	D	NA	NA	NA	0.346845	0.445947	NA	5	4	0	Direct correlation	4	0.389286	0.380798	80
SLC10A5	0.46716	3.51967e-05	D	NA	NA	NA	NA	NA	NA	NA	NA	NA	0.387574	4.79553e-06	D	0.286394	8.45699e-11	D	NA	NA	NA	NA	NA	NA	3	3	0	Direct correlation	3	0.380376	0.380376	100
PNPLA7	0.393781	0.00062106	D	NA	NA	NA	0.456127	0.000988252	D	-0.0634018	0.836971	NA	0.468682	1.64452e-08	D	0.523788	3.18113e-36	D	NA	NA	NA	0.501855	0.251128	NA	6	4	0	Direct correlation	4	0.460594	0.380138	66.6667
PHOSPHO2	NA	NA	NA	NA	NA	NA	0.0907731	0.535066	NA	NA	NA	NA	0.380242	7.47099e-06	D	0.231329	1.94532e-07	D	NA	NA	NA	0.815937	0.0252143	D	4	3	0	Direct correlation	3	0.475836	0.37957	75
DHRS13	0.367305	0.00150423	D	NA	NA	NA	0.323007	0.0235905	D	0.0581479	0.850337	NA	0.209892	0.0161208	D	0.411319	1.24425e-21	D	NA	NA	NA	0.898201	0.00600769	D	6	5	0	Direct correlation	5	0.441945	0.377979	83.3333
ALG12	0.368138	0.00146454	D	0.194678	0.0855697	NA	0.511671	0.000171537	D	NA	NA	NA	0.318448	0.000209847	D	0.437271	1.55927e-24	D	NA	NA	NA	0.427914	0.338192	NA	6	4	0	Direct correlation	4	0.408882	0.376354	66.6667
ARSA	0.390799	0.000688663	D	0.171594	0.130511	NA	0.399387	0.00447064	D	-0.0553523	0.857465	NA	0.290232	0.000771826	D	0.422227	8.05041e-23	D	0.520171	0.00382216	D	0.82938	0.0210199	D	8	6	0	Direct correlation	6	0.475366	0.371055	75
SMPDL3B	0.506932	5.51962e-06	D	0.2623	0.0195296	D	0.668445	1.53295e-07	D	NA	NA	NA	0.33799	7.87282e-05	D	0.48102	4.99069e-30	D	NA	NA	NA	-0.0321359	0.945473	NA	6	5	0	Direct correlation	5	0.451337	0.370759	83.3333
ABCB6	NA	NA	NA	0.0712807	0.532461	NA	0.396494	0.00479601	D	0.141239	0.645335	NA	0.362268	2.11917e-05	D	0.375498	5.07003e-18	D	NA	NA	NA	0.876281	0.00966345	D	6	4	0	Direct correlation	4	0.502635	0.37051	66.6667
GMDS	0.381818	0.000934724	D	0.400986	0.000250081	D	0.475324	0.000557759	D	0.490592	0.0887229	NA	0.288389	0.000836598	D	0.563401	8.34354e-43	D	NA	NA	NA	-0.0299789	0.949129	NA	7	5	0	Direct correlation	5	0.421984	0.367219	71.4286
SLC27A2	0.498429	8.36473e-06	D	0.34011	0.00216391	D	0.561613	2.68683e-05	D	NA	NA	NA	0.511083	4.44769e-10	D	0.439375	8.84043e-25	D	NA	NA	NA	-0.155943	0.738471	NA	6	5	0	Direct correlation	5	0.470122	0.365778	83.3333
CNDP2	0.241652	0.0408533	D	0.311418	0.00521165	D	0.492929	0.00032028	D	0.452077	0.140079	NA	0.580116	3.83073e-13	D	0.372127	1.053e-17	D	0.556941	0.000930229	D	-0.112333	0.810499	NA	8	6	0	Direct correlation	6	0.425864	0.361866	75
ALG14	0.481664	1.83912e-05	D	NA	NA	NA	0.369433	0.00899073	D	NA	NA	NA	0.443301	1.14158e-07	D	0.502625	4.76151e-33	D	NA	NA	NA	0.0102693	0.982567	NA	5	4	0	Direct correlation	4	0.449256	0.361459	80
FAAH	0.534233	1.34342e-06	D	0.291868	0.00905625	D	0.42833	0.00213787	D	-0.370674	0.212459	NA	0.533168	5.52516e-11	D	0.566817	2.04853e-43	D	0.111899	0.542039	NA	0.785067	0.0364992	D	8	6	0	Direct correlation	6	0.523247	0.360089	75
ATP2C1	0.288267	0.0140656	D	0.0935415	0.412237	NA	0.489756	0.000354738	D	0.103338	0.736908	NA	0.397782	2.54084e-06	D	0.280597	2.08117e-10	D	NA	NA	NA	0.848296	0.0158383	D	7	5	0	Direct correlation	5	0.46094	0.357368	71.4286
ELOVL7	0.616234	8.29285e-09	D	NA	NA	NA	0.534936	7.49968e-05	D	-0.0947385	0.75819	NA	0.288517	0.000831941	D	0.447333	9.9673e-26	D	0.467412	0.00699001	D	0.236166	0.610159	NA	7	5	0	Direct correlation	5	0.470887	0.356551	71.4286
PCYT2	0.29343	0.0123636	D	0.000287788	0.997992	NA	0.534161	7.71696e-05	D	-0.171801	0.574645	NA	0.471554	1.30753e-08	D	0.437486	1.4718e-24	D	NA	NA	NA	0.880692	0.00884692	D	7	5	0	Direct correlation	5	0.523465	0.349401	71.4286
GAMT	0.389394	0.0007228	D	0.26081	0.0202589	D	0.586956	9.30322e-06	D	0.579364	0.0379805	D	0.232857	0.00743915	D	0.337843	1.11111e-14	D	0.166252	0.363139	NA	0.238819	0.60603	NA	8	6	0	Direct correlation	6	0.397871	0.349037	75
PLA2G4F	0.435153	0.000133462	D	NA	NA	NA	0.324659	0.022847	D	0.241123	0.42743	NA	0.521204	1.74221e-10	D	0.448441	7.32253e-26	D	NA	NA	NA	0.11878	0.799772	NA	6	4	0	Direct correlation	4	0.432364	0.348227	66.6667
INPP4B	0.548855	5.98135e-07	D	0.240823	0.0325219	D	0.395992	0.00533492	D	0.1441	0.672506	NA	0.396951	2.67769e-06	D	0.348392	1.42715e-15	D	NA	NA	NA	0.349122	0.442762	NA	7	5	0	Direct correlation	5	0.386202	0.346319	71.4286
GMPPB	NA	NA	NA	NA	NA	NA	0.421875	0.0025344	D	NA	NA	NA	0.450951	6.47203e-08	D	0.493599	9.24283e-32	D	NA	NA	NA	0.0182373	0.969045	NA	4	3	0	Direct correlation	3	0.455475	0.346166	75
DHRS11	0.372972	0.00125245	D	0.461589	1.85479e-05	D	0.354655	0.0124067	D	NA	NA	NA	0.255435	0.0032339	D	0.422142	8.22698e-23	D	0.209832	0.249054	NA	0.332504	0.466204	NA	7	5	0	Direct correlation	5	0.373359	0.344161	71.4286
CYP2J2	0.432004	0.000151096	D	0.351684	0.00148195	D	0.403985	0.00399315	D	0.245443	0.418938	NA	0.300516	0.00048744	D	0.447757	8.85881e-26	D	0.40982	0.0198364	D	0.0985819	0.833454	NA	8	6	0	Direct correlation	6	0.390961	0.336224	75
GUSB	0.277337	0.0183457	D	0.352408	0.00144661	D	0.372897	0.00831949	D	0.707887	0.00678355	D	0.291383	0.000733761	D	0.390312	1.84235e-19	D	0.18751	0.304107	NA	0.107373	0.818768	NA	8	6	0	Direct correlation	6	0.398704	0.335888	75
PPAP2A	0.281853	0.016458	D	0.240157	0.0330197	D	0.0904393	0.536575	NA	NA	NA	NA	0.289901	0.000783115	D	0.37833	2.72529e-18	D	NA	NA	NA	0.712044	0.0726546	NA	6	4	0	Direct correlation	4	0.29756	0.332121	66.6667
NUDT8	0.272943	0.0203571	D	NA	NA	NA	0.472056	0.000616264	D	NA	NA	NA	0.180254	0.0393762	NA	0.400816	1.58278e-20	D	NA	NA	NA	NA	NA	NA	4	3	0	Direct correlation	3	0.381938	0.331517	75
ATP13A2	0.38472	0.000847652	D	0.269076	0.01649	D	0.328166	0.0213343	D	0.213396	0.48392	NA	0.218162	0.012305	D	0.429105	1.35943e-23	D	NA	NA	NA	0.473577	0.283066	NA	7	5	0	Direct correlation	5	0.325846	0.330886	71.4286
SLC46A1	0.444816	9.04948e-05	D	NA	NA	NA	0.443296	0.00142249	D	NA	NA	NA	0.413278	9.29614e-07	D	0.300763	8.28811e-12	D	0.0922983	0.615372	NA	0.279571	0.543713	NA	6	4	0	Direct correlation	4	0.400538	0.329004	66.6667
ACY1	NA	NA	NA	NA	NA	NA	0.572966	1.68898e-05	D	NA	NA	NA	0.390916	3.9043e-06	D	0.570044	5.35594e-44	D	NA	NA	NA	-0.223777	0.629545	NA	4	3	0	Direct correlation	3	0.511309	0.327537	75
SMPD1	0.327809	0.00493889	D	0.067669	0.553483	NA	0.328915	0.0210224	D	0.592212	0.0329647	D	0.341444	6.57463e-05	D	0.383818	8.04334e-19	D	-0.319626	0.0973151	NA	0.855523	0.0140762	D	8	6	0	Direct correlation	6	0.47162	0.32222	75
ADHFE1	0.391956	0.000661684	D	NA	NA	NA	0.399216	0.00448925	D	NA	NA	NA	0.484266	4.61804e-09	D	0.238072	8.29246e-08	D	0.243489	0.179305	NA	0.175401	0.706789	NA	6	4	0	Direct correlation	4	0.378378	0.322067	66.6667
ZADH2	0.2917	0.0129128	D	NA	NA	NA	0.591439	7.63975e-06	D	0.308899	0.304456	NA	0.480067	6.5435e-09	D	0.263868	2.49429e-09	D	0.538671	0.00310273	D	-0.223409	0.630123	NA	7	5	0	Direct correlation	5	0.433149	0.321605	71.4286
EPHX2	0.356384	0.00212157	D	0.275879	0.0138571	D	0.381483	0.00683944	D	0.0875071	0.776207	NA	0.556323	5.24348e-12	D	0.39243	1.13114e-19	D	NA	NA	NA	0.194288	0.676356	NA	7	5	0	Direct correlation	5	0.3925	0.320613	71.4286
ATP6V1E2	NA	NA	NA	NA	NA	NA	0.343988	0.0155154	D	NA	NA	NA	0.202736	0.0202137	D	0.332557	3.01853e-14	D	NA	NA	NA	0.388273	0.389388	NA	4	3	0	Direct correlation	3	0.293094	0.316889	75
ELOVL2	0.291425	0.013002	D	0.31539	0.00463726	D	0.338801	0.0184956	D	NA	NA	NA	0.427073	3.63679e-07	D	0.310678	1.54501e-12	D	NA	NA	NA	0.168956	0.717248	NA	6	5	0	Direct correlation	5	0.336673	0.30872	83.3333
ALG1	NA	NA	NA	NA	NA	NA	0.303139	0.0362234	D	NA	NA	NA	0.426233	3.85521e-07	D	0.445714	1.56134e-25	D	NA	NA	NA	0.0461934	0.921663	NA	4	3	0	Direct correlation	3	0.391695	0.30532	75
GNPTG	0.434901	0.000134797	D	NA	NA	NA	0.433873	0.0018424	D	0.0578802	0.85102	NA	0.383237	6.24148e-06	D	0.388657	2.69045e-19	D	NA	NA	NA	0.113431	0.808669	NA	6	4	0	Direct correlation	4	0.410167	0.301997	66.6667
HEXDC	0.264943	0.0245044	D	NA	NA	NA	0.325614	0.0224266	D	-0.0320343	0.917258	NA	0.123607	0.159548	NA	0.320285	2.85466e-13	D	NA	NA	NA	0.799453	0.0309503	D	6	4	0	Direct correlation	4	0.427574	0.300311	66.6667
AHCY	0.322762	0.0056885	D	0.306822	0.00595412	D	0.57563	1.51086e-05	D	NA	NA	NA	0.42768	3.48621e-07	D	0.405151	5.60189e-21	D	0.350364	0.0493077	D	-0.296028	0.519174	NA	7	6	0	Direct correlation	6	0.398068	0.298911	85.7143
SLC39A3	0.343081	0.00317468	D	NA	NA	NA	0.375789	0.00779274	D	0.245997	0.417855	NA	0.259517	0.00275975	D	0.397569	3.41195e-20	D	NA	NA	NA	0.164092	0.725163	NA	6	4	0	Direct correlation	4	0.343989	0.297674	66.6667
SLC22A23	0.362072	0.00177633	D	NA	NA	NA	0.492596	0.000323751	D	NA	NA	NA	0.343281	5.96862e-05	D	0.337231	1.24869e-14	D	0.250651	0.198267	NA	-0.00921502	0.984357	NA	6	4	0	Direct correlation	4	0.383795	0.296103	66.6667
DOLK	0.362613	0.00174627	D	0.253137	0.0243942	D	0.483135	0.000437679	D	NA	NA	NA	0.121246	0.167733	NA	0.416639	3.31442e-22	D	NA	NA	NA	0.132804	0.776528	NA	6	4	0	Direct correlation	4	0.378881	0.294929	66.6667
ST6GALNAC1	0.351382	0.00247374	D	NA	NA	NA	0.580463	1.23119e-05	D	0.450709	0.122184	NA	0.385769	5.35398e-06	D	0.351221	8.12073e-16	D	NA	NA	NA	-0.35606	0.43311	NA	6	4	0	Direct correlation	4	0.417209	0.293914	66.6667
NAT9	0.342614	0.00321896	D	0.0783211	0.492655	NA	0.36401	0.0101356	D	-0.306594	0.332408	NA	0.252579	0.0036081	D	0.421381	9.99157e-23	D	NA	NA	NA	0.901878	0.00549094	D	7	5	0	Direct correlation	5	0.456492	0.293456	71.4286
ORAI3	0.433765	0.000140984	D	0.0659673	0.563525	NA	0.459889	0.000885755	D	NA	NA	NA	0.25534	0.00324587	D	0.417405	2.73415e-22	D	NA	NA	NA	0.0210498	0.964273	NA	6	4	0	Direct correlation	4	0.3916	0.275569	66.6667
ABHD3	0.33895	0.0035855	D	0.260452	0.0204377	D	0.560519	2.80725e-05	D	0.0777428	0.800699	NA	0.445484	9.72286e-08	D	0.280278	2.18569e-10	D	NA	NA	NA	-0.075204	0.87269	NA	7	5	0	Direct correlation	5	0.377137	0.269746	71.4286
FAH	0.388983	0.000733054	D	0.299261	0.00738002	D	0.418744	0.00274915	D	-0.9276	0.00767279	I	0.306068	0.000377624	D	0.425489	3.48045e-23	D	0.546835	0.00145678	D	0.530826	0.220241	NA	8	6	1	Direct correlation	6	0.397563	0.248576	75
SLC1A1	0.342281	0.00325081	D	0.327668	0.00320042	D	0.32076	0.0246336	D	0.0561521	0.855425	NA	0.220516	0.011375	D	0.232499	1.68079e-07	D	NA	NA	NA	0.202741	0.662846	NA	7	5	0	Direct correlation	5	0.288745	0.243231	71.4286
GBA	0.237819	0.0442614	D	NA	NA	NA	0.266659	0.0640092	NA	NA	NA	NA	0.24034	0.0056904	D	0.213808	1.58247e-06	D	NA	NA	NA	NA	NA	NA	4	3	0	Direct correlation	3	0.230656	0.239657	75
ATP6V0E2	0.248597	0.0352324	D	-0.00870527	0.939306	NA	0.609071	3.41804e-06	D	NA	NA	NA	0.433265	2.35386e-07	D	0.369203	1.97148e-17	D	NA	NA	NA	-0.242195	0.600789	NA	6	4	0	Direct correlation	4	0.415034	0.234873	66.6667
ATP13A1	0.376801	0.00110454	D	0.254262	0.0237464	D	0.322881	0.0236479	D	-0.642484	0.0178803	I	0.242071	0.00534229	D	0.347074	1.85218e-15	D	NA	NA	NA	0.742445	0.0559651	NA	7	5	1	Direct correlation	5	0.308618	0.234721	71.4286
SLC29A2	0.284106	0.0155806	D	0.294272	0.00847797	D	0.454753	0.00102824	D	NA	NA	NA	0.240774	0.00560134	D	0.288672	5.90243e-11	D	NA	NA	NA	-0.167049	0.720349	NA	6	5	0	Direct correlation	5	0.312516	0.232588	83.3333
LPCAT3	0.319393	0.00624315	D	0.461274	1.88248e-05	D	0.450121	0.00117401	D	NA	NA	NA	0.250615	0.00388741	D	0.387668	3.37043e-19	D	NA	NA	NA	-0.527047	0.224162	NA	6	5	0	Direct correlation	5	0.373814	0.223671	83.3333
SEPHS2	0.276009	0.0189348	D	0.237565	0.0350183	D	0.289812	0.0433948	D	0.123681	0.687275	NA	0.293806	0.000659157	D	0.388329	2.89921e-19	D	NA	NA	NA	-0.0743684	0.874097	NA	7	5	0	Direct correlation	5	0.297104	0.219262	71.4286
PNPLA2	0.327794	0.00494103	D	0.235311	0.0368371	D	0.301878	0.0350263	D	0.53104	0.0618522	NA	0.218881	0.0120141	D	0.229758	2.3641e-07	D	NA	NA	NA	-0.357683	0.430865	NA	7	5	0	Direct correlation	5	0.262724	0.212426	71.4286
AOX1	-0.359547	0.00192282	I	-0.307559	0.00582908	I	-0.382497	0.00668073	I	0.554175	0.0493856	D	-0.312497	0.000279215	I	-0.400529	1.69455e-20	I	NA	NA	NA	-0.295618	0.519781	NA	7	1	5	Inverse correlation	5	-0.352526	-0.214868	71.4286
SLC22A15	-0.377144	0.00109211	I	NA	NA	NA	-0.396334	0.00481463	I	NA	NA	NA	-0.275003	0.0014783	I	-0.399764	2.03185e-20	I	-0.0627018	0.831371	NA	0.136075	0.771125	NA	6	0	4	Inverse correlation	4	-0.362061	-0.229145	66.6667
PLB1	-0.237291	0.0447491	I	NA	NA	NA	-0.367859	0.0129156	I	-0.138228	0.652463	NA	-0.336659	8.43445e-05	I	-0.299348	1.04789e-11	I	NA	NA	NA	-0.0283028	0.951971	NA	6	0	4	Inverse correlation	4	-0.310289	-0.234614	66.6667
GRIK5	-0.500238	7.66388e-06	I	-0.335014	0.00254503	I	-0.1175	0.421362	NA	NA	NA	NA	-0.280843	0.00115712	I	-0.421543	9.58595e-23	I	NA	NA	NA	0.190435	0.682538	NA	6	0	4	Inverse correlation	4	-0.38441	-0.244117	66.6667
ST6GALNAC6	-0.241827	0.0407032	I	NA	NA	NA	-0.289538	0.0436023	I	0.348455	0.243288	NA	-0.293872	0.000657216	I	-0.260268	4.16392e-09	I	NA	NA	NA	-0.766892	0.0442424	I	6	0	5	Inverse correlation	5	-0.370479	-0.250657	83.3333
ENPP6	-0.463579	4.1131e-05	I	NA	NA	NA	-0.356036	0.0120461	I	NA	NA	NA	-0.278838	0.00125939	I	-0.342991	4.12132e-15	I	NA	NA	NA	0.160055	0.731749	NA	5	0	4	Inverse correlation	4	-0.360361	-0.256278	80
SLC2A14	-0.0214991	0.857738	NA	NA	NA	NA	-0.305523	0.0327782	I	NA	NA	NA	-0.515009	3.10349e-10	I	-0.207984	3.05946e-06	I	NA	NA	NA	NA	NA	NA	4	0	3	Inverse correlation	3	-0.342839	-0.262504	75
BEST1	-0.290241	0.0133924	I	0.0055295	0.961426	NA	-0.394848	0.00499035	I	NA	NA	NA	-0.266058	0.00212949	I	-0.488822	4.28752e-31	I	NA	NA	NA	-0.162935	0.72705	NA	6	0	4	Inverse correlation	4	-0.359992	-0.266229	66.6667
LDHB	-0.378893	0.0010306	I	-0.264258	0.0186055	I	-0.406469	0.00375431	I	-0.0361645	0.906629	NA	-0.245343	0.00473596	I	-0.29699	1.54458e-11	I	NA	NA	NA	-0.415167	0.354328	NA	7	0	5	Inverse correlation	5	-0.318391	-0.291898	71.4286
STARD8	-0.259728	0.0275768	I	-0.234196	0.037766	I	-0.089411	0.541236	NA	NA	NA	NA	-0.401746	1.97404e-06	I	-0.383225	9.18716e-19	I	NA	NA	NA	-0.38552	0.393053	NA	6	0	4	Inverse correlation	4	-0.319724	-0.292304	66.6667
ST6GALNAC3	-0.394873	0.000597829	I	NA	NA	NA	-0.148007	0.31015	NA	0.372388	0.210187	NA	-0.261646	0.0025383	I	-0.469994	1.44093e-28	I	NA	NA	NA	-0.867457	0.0114233	I	6	0	4	Inverse correlation	4	-0.498492	-0.294932	66.6667
ABCD2	-0.385284	0.000831633	I	-0.320434	0.00398919	I	NA	NA	NA	NA	NA	NA	-0.35169	3.80388e-05	I	-0.493587	9.2787e-32	I	-0.316464	0.12326	NA	0.0492074	0.916564	NA	6	0	4	Inverse correlation	4	-0.387749	-0.303042	66.6667
KCNMB1	-0.326709	0.00509434	I	-0.429479	7.82534e-05	I	-0.30956	0.0304294	I	0.166462	0.586765	NA	-0.507229	6.30479e-10	I	-0.368315	2.38166e-17	I	0.137105	0.470007	NA	-0.897068	0.00617234	I	8	0	6	Inverse correlation	6	-0.47306	-0.316849	75
TRPC4	-0.34501	0.00299768	I	-0.0739115	0.517402	NA	-0.344254	0.0154305	I	0.097224	0.752022	NA	-0.42779	3.45954e-07	I	-0.384699	6.59876e-19	I	NA	NA	NA	-0.812397	0.0263905	I	7	0	5	Inverse correlation	5	-0.46283	-0.327263	71.4286
AOC3	-0.288237	0.0140758	I	-0.406021	0.000205193	I	-0.441141	0.00151013	I	-0.133944	0.66265	NA	-0.48483	4.40545e-09	I	-0.41733	2.7866e-22	I	0.42467	0.0343467	D	-0.874432	0.0100183	I	8	1	6	Inverse correlation	6	-0.485332	-0.327658	75
PLA2G16	-0.249577	0.034494	I	-0.11587	0.309205	NA	-0.580549	1.22665e-05	I	NA	NA	NA	-0.490848	2.64908e-09	I	-0.270799	9.09832e-10	I	0.102885	0.575247	NA	-0.756174	0.0491963	I	7	0	5	Inverse correlation	5	-0.46959	-0.337276	71.4286
LPIN1	-0.370148	0.00137272	I	-0.289822	0.0095754	I	-0.422556	0.00248968	I	0.289539	0.337292	NA	-0.567945	1.49931e-12	I	-0.546986	5.69137e-40	I	-0.0533857	0.77547	NA	-0.760305	0.0472527	I	8	0	6	Inverse correlation	6	-0.49296	-0.340201	75
KCTD12	-0.166883	0.161181	NA	-0.311376	0.00521803	I	-0.486422	0.000394536	I	NA	NA	NA	-0.342271	6.29508e-05	I	-0.366407	3.56967e-17	I	NA	NA	NA	-0.388143	0.389561	NA	6	0	4	Inverse correlation	4	-0.376619	-0.343583	66.6667
SLC47A1	-0.276313	0.0187988	I	-0.287567	0.0101775	I	-0.309603	0.0304048	I	-0.0618197	0.840992	NA	-0.362186	2.12896e-05	I	-0.387875	3.21525e-19	I	NA	NA	NA	-0.730488	0.0622489	NA	7	0	5	Inverse correlation	5	-0.324709	-0.345122	71.4286
COX7A1	-0.279091	0.0175915	I	-0.386172	0.000439649	I	-0.420103	0.00265404	I	-0.121819	0.691772	NA	-0.204025	0.0194163	I	-0.211824	1.98509e-06	I	NA	NA	NA	-0.835214	0.0193329	I	7	0	6	Inverse correlation	6	-0.389405	-0.351178	85.7143
AQP1	-0.386982	0.00078498	I	-0.433451	6.59964e-05	I	-0.372666	0.00836281	I	0.165312	0.589389	NA	-0.503006	9.19506e-10	I	-0.438615	1.08581e-24	I	0.0293467	0.873323	NA	-0.873444	0.0102108	I	8	0	6	Inverse correlation	6	-0.501361	-0.351688	75
CHST3	-0.256583	0.0295823	I	-0.259995	0.0206676	I	-0.37789	0.00742835	I	NA	NA	NA	-0.34101	6.72583e-05	I	-0.517734	2.71506e-35	I	NA	NA	NA	-0.381457	0.398486	NA	6	0	5	Inverse correlation	5	-0.350642	-0.355778	83.3333
PLCL2	NA	NA	NA	-0.330335	0.00294685	I	-0.471218	0.000723525	I	-0.0620811	0.840327	NA	-0.491261	2.55725e-09	I	-0.514933	7.21605e-35	I	NA	NA	NA	-0.275656	0.549607	NA	6	0	4	Inverse correlation	4	-0.451937	-0.357581	66.6667
TRPC1	-0.432955	0.000145558	I	-0.522094	8.02773e-07	I	-0.443265	0.0014237	I	0.37069	0.212437	NA	-0.415537	7.99417e-07	I	-0.57646	3.55785e-45	I	NA	NA	NA	-0.541361	0.209482	NA	7	0	5	Inverse correlation	5	-0.478062	-0.365855	71.4286
AKR1C2	-0.475034	2.48347e-05	I	NA	NA	NA	NA	NA	NA	NA	NA	NA	-0.610304	1.00511e-14	I	-0.375342	5.24551e-18	I	NA	NA	NA	-0.0118799	0.979833	NA	4	0	3	Inverse correlation	3	-0.486893	-0.36814	75
SLC7A6	-0.383617	0.000879852	I	-0.317256	0.00438741	I	-0.243685	0.0915461	NA	NA	NA	NA	-0.521654	1.6699e-10	I	-0.400001	1.921e-20	I	NA	NA	NA	-0.353989	0.435983	NA	6	0	4	Inverse correlation	4	-0.405632	-0.370033	66.6667
INPP5B	-0.439428	0.000112548	I	-0.338099	0.00230774	I	-0.487371	0.00165052	I	-0.411697	0.16219	NA	-0.43697	1.80696e-07	I	-0.527906	7.21592e-37	I	NA	NA	NA	0.0244726	0.958467	NA	7	0	5	Inverse correlation	5	-0.445955	-0.373857	71.4286
ATP2B4	-0.468566	3.30936e-05	I	-0.335315	0.00252096	I	-0.508413	0.000191703	I	0.156808	0.608933	NA	-0.575244	6.65899e-13	I	-0.503173	3.96622e-33	I	0.0376203	0.846373	NA	-0.815336	0.0254119	I	8	0	6	Inverse correlation	6	-0.534341	-0.376452	75
ATP1B1	-0.609481	1.33253e-08	I	-0.277235	0.0133784	I	-0.620351	1.99081e-06	I	0.141674	0.644309	NA	-0.410643	1.10689e-06	I	-0.532757	1.22496e-37	I	NA	NA	NA	-0.340834	0.454397	NA	7	0	5	Inverse correlation	5	-0.490093	-0.378518	71.4286
SLC15A3	-0.229645	0.0523169	NA	-0.267093	0.0173342	I	-0.449717	0.00118757	I	NA	NA	NA	-0.462212	2.73586e-08	I	-0.302302	6.41237e-12	I	NA	NA	NA	-0.58225	0.170189	NA	6	0	4	Inverse correlation	4	-0.370331	-0.382203	66.6667
PTGS1	-0.0929547	0.437379	NA	-0.336298	0.00244377	I	-0.495879	0.00029099	I	NA	NA	NA	-0.430501	2.86142e-07	I	-0.496445	3.66303e-32	I	NA	NA	NA	-0.44725	0.314328	NA	6	0	4	Inverse correlation	4	-0.439781	-0.383221	66.6667
CLIC4	-0.343574	0.00312858	I	-0.197402	0.0811973	NA	-0.406577	0.00374426	I	0.000671276	0.998263	NA	-0.422973	4.82777e-07	I	-0.536259	3.3432e-38	I	NA	NA	NA	-0.804755	0.0290332	I	7	0	5	Inverse correlation	5	-0.502828	-0.387267	71.4286
AGPAT9	-0.47927	2.05129e-05	I	NA	NA	NA	-0.364277	0.0100765	I	NA	NA	NA	-0.520089	1.93464e-10	I	-0.459138	3.51285e-27	I	NA	NA	NA	-0.135817	0.771551	NA	5	0	4	Inverse correlation	4	-0.455694	-0.391718	80
BHMT2	-0.442663	9.87753e-05	I	-0.395674	0.00030709	I	NA	NA	NA	-0.0897823	0.781409	NA	-0.542236	2.24431e-11	I	-0.444735	2.04573e-25	I	0.0814804	0.680205	NA	-0.916721	0.00367403	I	7	0	5	Inverse correlation	5	-0.548406	-0.392904	71.4286
GCNT4	-0.526024	2.08152e-06	I	-0.0446635	0.695912	NA	-0.329379	0.0498028	I	NA	NA	NA	-0.629958	7.57143e-16	I	-0.575264	5.92436e-45	I	NA	NA	NA	-0.254764	0.581397	NA	6	0	4	Inverse correlation	4	-0.515156	-0.393342	66.6667
AGPS	-0.290755	0.0132217	I	-0.170951	0.13198	NA	-0.587016	9.27904e-06	I	0.141859	0.643872	NA	-0.464308	2.3227e-08	I	-0.506184	1.44309e-33	I	NA	NA	NA	-0.916561	0.00369135	I	7	0	5	Inverse correlation	5	-0.552965	-0.399131	71.4286
ABCB1	-0.535785	1.2351e-06	I	-0.425224	9.36982e-05	I	-0.304007	0.0336984	I	-0.170207	0.596894	NA	-0.5714	1.02364e-12	I	-0.380726	1.60433e-18	I	-0.0184235	0.959712	NA	-0.796973	0.0318706	I	8	0	6	Inverse correlation	6	-0.502352	-0.400343	75
CPT1C	-0.236985	0.0450333	I	NA	NA	NA	-0.620144	2.01112e-06	I	NA	NA	NA	-0.271604	0.00170068	I	-0.471673	8.7039e-29	I	NA	NA	NA	-0.424545	0.342426	NA	5	0	4	Inverse correlation	4	-0.400101	-0.40499	80
PAM	-0.344257	0.00306565	I	-0.396499	0.000297507	I	-0.622533	3.84875e-06	I	-0.168796	0.581455	NA	-0.326044	0.000144481	I	-0.480087	6.66538e-30	I	-0.130355	0.477021	NA	-0.801472	0.0302122	I	8	0	6	Inverse correlation	6	-0.495149	-0.408755	75
DPYSL3	-0.358166	0.00200743	I	-0.378088	0.000591645	I	-0.450861	0.00114954	I	0.101924	0.740398	NA	-0.460715	3.07306e-08	I	-0.425149	3.80042e-23	I	NA	NA	NA	-0.894202	0.00660045	I	7	0	6	Inverse correlation	6	-0.49453	-0.409323	85.7143
GATM	-0.4318	0.000152312	I	-0.354399	0.0013532	I	-0.356335	0.0119694	I	NA	NA	NA	-0.557019	4.87129e-12	I	-0.501267	7.48236e-33	I	-0.314176	0.110495	NA	-0.354931	0.434675	NA	7	0	5	Inverse correlation	5	-0.440164	-0.40999	71.4286
NT5E	-0.467235	3.50812e-05	I	-0.454168	2.62066e-05	I	-0.544762	5.19083e-05	I	-0.0411862	0.893726	NA	-0.559394	3.78441e-12	I	-0.493578	9.30535e-32	I	0.0304219	0.870945	NA	-0.793772	0.0330807	I	8	0	6	Inverse correlation	6	-0.552152	-0.415459	75
GLT8D2	-0.386874	0.000787878	I	-0.424688	9.58325e-05	I	-0.429784	0.00205657	I	0.0294057	0.924029	NA	-0.446642	8.92527e-08	I	-0.503244	3.87212e-33	I	NA	NA	NA	-0.758495	0.0480993	I	7	0	6	Inverse correlation	6	-0.491621	-0.417189	85.7143
GPX8	-0.361345	0.00181743	I	NA	NA	NA	-0.456253	0.000984666	I	NA	NA	NA	-0.380328	7.43288e-06	I	-0.503567	3.47614e-33	I	-0.0871475	0.665575	NA	-0.717124	0.0697021	NA	6	0	4	Inverse correlation	4	-0.425373	-0.417627	66.6667
PKD2	-0.405732	0.000406428	I	-0.437349	5.57199e-05	I	-0.525387	0.000106095	I	-0.0107074	0.972306	NA	-0.309636	0.000319637	I	-0.640843	1.37716e-58	I	-0.280945	0.119329	NA	-0.786152	0.0360627	I	8	0	6	Inverse correlation	6	-0.517517	-0.424594	75
HVCN1	-0.316898	0.00668404	I	NA	NA	NA	-0.377134	0.00755769	I	NA	NA	NA	-0.577393	5.22355e-13	I	-0.472522	6.73696e-29	I	NA	NA	NA	-0.398284	0.376179	NA	5	0	4	Inverse correlation	4	-0.435987	-0.428446	80
KCNJ8	-0.328424	0.00485383	I	-0.311746	0.00516196	I	-0.428057	0.00215348	I	-0.215281	0.50161	NA	-0.448544	7.74916e-08	I	-0.448695	6.82126e-26	I	-0.375709	0.0848613	NA	-0.919556	0.00337455	I	8	0	6	Inverse correlation	6	-0.480837	-0.434501	75
HEPH	-0.450135	7.27056e-05	I	-0.301542	0.0069211	I	-0.349557	0.0138184	I	NA	NA	NA	-0.508591	5.57606e-10	I	-0.524293	2.65488e-36	I	-0.0953839	0.603557	NA	-0.818022	0.0245353	I	7	0	6	Inverse correlation	6	-0.492023	-0.435361	85.7143
PLA2G4A	-0.420748	0.000233167	I	-0.308011	0.00575351	I	-0.304235	0.0335588	I	NA	NA	NA	-0.444733	1.02758e-07	I	-0.48977	3.16764e-31	I	NA	NA	NA	-0.683049	0.0907635	NA	6	0	5	Inverse correlation	5	-0.3935	-0.441758	83.3333
CHST11	-0.577376	1.09941e-07	I	-0.105403	0.355232	NA	-0.358834	0.0113433	I	0.00601105	0.984451	NA	-0.64657	7.33958e-17	I	-0.556988	1.1148e-41	I	NA	NA	NA	-0.868682	0.0111689	I	7	0	5	Inverse correlation	5	-0.60169	-0.443978	71.4286
SLC24A3	-0.579061	9.89694e-08	I	-0.429169	7.92933e-05	I	-0.308568	0.0309931	I	NA	NA	NA	-0.556635	5.07352e-12	I	-0.429068	1.37252e-23	I	NA	NA	NA	-0.375944	0.405905	NA	6	0	5	Inverse correlation	5	-0.4605	-0.446408	83.3333
SLC29A1	-0.553379	4.62007e-07	I	-0.328889	0.003082	I	-0.332039	0.0197622	I	-0.298574	0.321734	NA	-0.649187	5.01543e-17	I	-0.432722	5.24713e-24	I	-0.426914	0.0234695	I	-0.570881	0.180716	NA	8	0	6	Inverse correlation	6	-0.453855	-0.449073	75
SLC16A7	-0.620236	6.22766e-09	I	-0.28682	0.0103843	I	-0.428352	0.00465342	I	0.133708	0.663215	NA	-0.637428	2.6979e-16	I	-0.527342	8.85193e-37	I	NA	NA	NA	-0.781567	0.0379263	I	7	0	6	Inverse correlation	6	-0.546958	-0.44972	85.7143
AGPAT4	-0.574839	1.28664e-07	I	-0.25233	0.0248679	I	-0.705793	0.0022501	I	0.0388171	0.899811	NA	-0.503759	8.59968e-10	I	-0.460371	2.45822e-27	I	NA	NA	NA	-0.69884	0.0806356	NA	7	0	5	Inverse correlation	5	-0.499418	-0.451016	71.4286
DPYSL2	-0.384258	0.000860997	I	-0.56703	5.09172e-08	I	-0.338165	0.0174763	I	0.0336485	0.913102	NA	-0.560036	3.53362e-12	I	-0.564312	5.74758e-43	I	NA	NA	NA	-0.821169	0.0235307	I	7	0	6	Inverse correlation	6	-0.539162	-0.457332	85.7143
KCNMA1	-0.335621	0.00395035	I	-0.280019	0.01244	I	-0.38378	0.0144972	I	-0.505296	0.0781698	NA	-0.394392	3.1449e-06	I	-0.466045	4.66676e-28	I	NA	NA	NA	-0.836944	0.018848	I	7	0	6	Inverse correlation	6	-0.449467	-0.457442	85.7143
ATP10D	-0.452614	6.55716e-05	I	-0.222785	0.0484418	I	-0.519607	0.000130227	I	NA	NA	NA	-0.415981	7.7596e-07	I	-0.443196	3.12234e-25	I	NA	NA	NA	-0.705971	0.0762702	NA	6	0	5	Inverse correlation	5	-0.410837	-0.460026	83.3333
DSE	-0.312263	0.00757616	I	-0.432395	6.9067e-05	I	-0.324323	0.0229967	I	NA	NA	NA	-0.625023	1.47449e-15	I	-0.299174	1.07845e-11	I	NA	NA	NA	-0.797542	0.031658	I	6	0	6	Inverse correlation	6	-0.46512	-0.46512	100
SCD5	-0.318984	0.00631356	I	-0.270966	0.0157185	I	NA	NA	NA	-0.470868	0.104364	NA	-0.33106	0.000112307	I	-0.439733	8.0249e-25	I	-0.711269	7.28513e-06	I	-0.716834	0.0698692	NA	7	0	5	Inverse correlation	5	-0.414402	-0.465673	71.4286
CACNA2D3	-0.360444	0.00186956	I	-0.233749	0.0381435	I	-0.479263	0.000493927	I	-0.558231	0.249632	NA	-0.513658	3.51437e-10	I	-0.400113	1.87053e-20	I	NA	NA	NA	-0.717597	0.0694308	NA	7	0	5	Inverse correlation	5	-0.397445	-0.466151	71.4286
SLC8A1	-0.433358	0.000143264	I	-0.0682592	0.550021	NA	-0.458071	0.000934038	I	NA	NA	NA	-0.518662	2.2111e-10	I	-0.540892	5.86037e-39	I	-0.303317	0.206817	NA	-0.943054	0.00144125	I	7	0	5	Inverse correlation	5	-0.578807	-0.466516	71.4286
CERK	-0.653472	4.89318e-10	I	-0.529873	5.12286e-07	I	-0.489175	0.000361402	I	-0.0811761	0.792067	NA	-0.61417	6.13052e-15	I	-0.569181	7.67945e-44	I	NA	NA	NA	-0.368977	0.41536	NA	7	0	5	Inverse correlation	5	-0.571174	-0.472289	71.4286
PPARGC1B	-0.458827	5.04429e-05	I	NA	NA	NA	-0.557874	3.11914e-05	I	NA	NA	NA	-0.318739	0.00020691	I	-0.501238	7.55509e-33	I	NA	NA	NA	-0.541313	0.209531	NA	5	0	4	Inverse correlation	4	-0.459169	-0.475598	80
MSRB3	-0.463694	4.09268e-05	I	NA	NA	NA	-0.523407	0.000113859	I	0.0346192	0.910604	NA	-0.493097	2.18481e-09	I	-0.500604	9.32333e-33	I	NA	NA	NA	-0.935532	0.00195727	I	6	0	5	Inverse correlation	5	-0.583267	-0.480286	83.3333
ACSL4	-0.450157	7.26366e-05	I	-0.36209	0.00104155	I	-0.546934	4.77785e-05	I	-0.137908	0.653222	NA	-0.58361	2.56177e-13	I	-0.522999	4.21675e-36	I	NA	NA	NA	-0.775254	0.0405776	I	7	0	6	Inverse correlation	6	-0.540174	-0.482708	85.7143
AKR1C1	-0.472231	2.81453e-05	I	-0.364576	0.000955711	I	-0.571496	2.20963e-05	I	NA	NA	NA	-0.614201	6.1059e-15	I	-0.411886	1.08201e-21	I	NA	NA	NA	-0.554226	0.196694	NA	6	0	5	Inverse correlation	5	-0.486878	-0.498102	83.3333
ENTPD1	-0.502528	6.85538e-06	I	-0.449716	3.21228e-05	I	-0.492603	0.000375521	I	-0.357726	0.280086	NA	-0.448206	7.94655e-08	I	-0.544451	1.51009e-39	I	NA	NA	NA	-0.753527	0.0504644	NA	7	0	5	Inverse correlation	5	-0.487501	-0.506965	71.4286
SULF1	-0.554163	4.41625e-07	I	-0.464544	1.61271e-05	I	-0.424045	0.00239439	I	-0.0220603	0.942974	NA	-0.661948	7.41477e-18	I	-0.558928	5.11961e-42	I	NA	NA	NA	-0.932831	0.00216552	I	7	0	6	Inverse correlation	6	-0.59941	-0.516931	85.7143
PLCE1	-0.584985	6.80581e-08	I	-0.336067	0.00246168	I	-0.659516	2.55462e-07	I	-0.495116	0.0853773	NA	-0.591737	9.86423e-14	I	-0.61835	1.5119e-53	I	-0.00630994	0.974578	NA	-0.849478	0.0155419	I	8	0	6	Inverse correlation	6	-0.606689	-0.517695	75
ADCY3	-0.540401	9.5935e-07	I	-0.298053	0.00763359	I	-0.480097	0.000481282	I	NA	NA	NA	-0.628652	9.04199e-16	I	-0.542323	3.40453e-39	I	NA	NA	NA	-0.70334	0.0778657	NA	6	0	5	Inverse correlation	5	-0.497905	-0.532144	83.3333
LPCAT2	-0.41435	0.000296393	I	NA	NA	NA	-0.579543	1.28044e-05	I	NA	NA	NA	-0.54476	1.73822e-11	I	-0.595071	9.62172e-49	I	NA	NA	NA	-0.567328	0.18407	NA	5	0	4	Inverse correlation	4	-0.533431	-0.54021	80
SULF2	-0.635796	1.96619e-09	I	NA	NA	NA	-0.555719	3.39654e-05	I	NA	NA	NA	-0.710603	1.97449e-21	I	-0.561697	1.67109e-42	I	NA	NA	NA	-0.788899	0.0349713	I	5	0	5	Inverse correlation	5	-0.650543	-0.650543	100
