# Supplementary material for: Identification of Androgen Receptor Metabolic Correlome Reveals the Repression of Ceramide Kinase by Androgens
Source: Cancers (Basel). 2021 Aug 26;13(17):4307. doi: 10.3390/cancers13174307 (PMC8431577; doi:10.3390/cancers13174307)
Supplement: Supplementary file 1 [file cancers-13-04307-s001.zip › Camacho Supplementary Table 3.xlsx]

## Sheet: Sheet1
Supplementary Table 3: Universal Probe Library (Roche) probes/primers and ChIP qPCR primers employed in this study.
Gene	Forward	Reverse	Probe
hCERK	tggcaccactgttcacctta	ctccttggcctgattagcat	9
hKLK3	gtgcttgtggcctctcgt	agcaagatcacgcttttgttc	44
hPLPP1	tcgagggaatgcagaaagag	aaaacgaagagtggcctgaa	8
hARSA	tgtcaccttggatggcttt	agactgccgagggctctt	30
hGBA	ttacagttctgggcagtgaca	ctggaaggggtatccactca	3
hSMPD1	tggctctatgaagcgatgg	tggggaaagagcatagaacc	27
mCerk	acgagcagctgtgtcacct	gcaagtgcttcggtcttga	66
mNkx3.1	cgactgaacccgagtctgat	aatcacctgagtgtgagagaagg	5
mPlpp1	tggccctcgatgtgattt	aagggggtatgccttgaagt	20
mArsa	gctccggaaaagtgactcag	cttgagggatccttgttgaaa	89
mGba	gaccaacgcttgctgctac	acagcaatgccatgaacgta	34
mSmpd1	tgctgagaatcgaggagaca	gaccggccagagtgttttc	78
ChIP KLK3 enhancer	tgggacaacttgcaaacctg	ccagagtaggtctgttttcaatcca	NA
ChIP CERK AR site 1	tggaatttcttgacgcgata	agtcgcatcctccgagaag	NA
ChIP CERK AR site 2	gccttcgcctcacctgtt	acagtgccgtcctaggaaac	NA
